# Supplementary material for: Attributes influencing parental decision-making to receive the Tdap vaccine to reduce the risk of pertussis transmission to their newborn – outcome of a cross-sectional conjoint experiment in Spain and Italy
Source: Hum Vaccin Immunother. 2019 Apr 15;15(5):1080–91. doi: 10.1080/21645515.2019.1571890 (PMC6605846; doi:10.1080/21645515.2019.1571890)
Supplement: Supplemental Material [file khvi-15-05-1571890-s001.zip]

Archive with 9 entries (9 files):
- Supplementary Figure 1_Assessment.docx
- Supplementary Figure 2_ADCE.docx
- Supplementary Figure 3.docx
- Supplementary Materials.pdf
- Supplementary Table 1.docx
- Supplementary Table 2.docx
- Supplementary Table 3.docx
- Supplementary Table 4.docx
- Supplementary Table 5.docx
